# Supplementary material for: Antimicrobial stewardship and drug formulary restrictions during COVID-19: what is restricted and who decides?
Source: Antimicrob Steward Healthc Epidemiol. 2023 Jun 30;3(1):e116. doi: 10.1017/ash.2023.205 (PMC10369429; doi:10.1017/ash.2023.205)
Supplement: Supplementary file 1 [file ashsup.zip]

Archive with 2 entries (2 files):
- S2732494X2300205Xsup001.docx
- S2732494X2300205Xsup002.docx
